# Supplementary material for: Contrast Effect of Facial Attractiveness in Groups
Source: Front Psychol. 2020 Sep 15;11:2258. doi: 10.3389/fpsyg.2020.02258 (PMC7523431; doi:10.3389/fpsyg.2020.02258)
Supplement: Supplementary file 1 [file presentation_1.zip]

Archive with 215 entries (208 files):
- stimuli/
- stimuli/.DS_Store
- __MACOSX/stimuli/._.DS_Store
- stimuli/male/
- stimuli/female/
- stimuli/male/.DS_Store
- __MACOSX/stimuli/male/._.DS_Store
- stimuli/male/attractive/
- stimuli/male/unattractive/
- stimuli/female/.DS_Store
- __MACOSX/stimuli/female/._.DS_Store
- stimuli/female/attractive/
- stimuli/female/unattractive/
- stimuli/male/attractive/M113.bmp
- __MACOSX/stimuli/male/attractive/._M113.bmp
- stimuli/male/attractive/M92.bmp
- __MACOSX/stimuli/male/attractive/._M92.bmp
- stimuli/male/attractive/M106.bmp
- __MACOSX/stimuli/male/attractive/._M106.bmp
- stimuli/male/attractive/M112.bmp
- __MACOSX/stimuli/male/attractive/._M112.bmp
- stimuli/male/attractive/M104.bmp
- __MACOSX/stimuli/male/attractive/._M104.bmp
- stimuli/male/attractive/M91.bmp
- __MACOSX/stimuli/male/attractive/._M91.bmp
- stimuli/male/attractive/M47.bmp
- __MACOSX/stimuli/male/attractive/._M47.bmp
- stimuli/male/attractive/M139.bmp
- __MACOSX/stimuli/male/attractive/._M139.bmp
- stimuli/male/attractive/M101.bmp
- __MACOSX/stimuli/male/attractive/._M101.bmp
- stimuli/male/attractive/M100.bmp
- __MACOSX/stimuli/male/attractive/._M100.bmp
- stimuli/male/attractive/M97.bmp
- __MACOSX/stimuli/male/attractive/._M97.bmp
- stimuli/male/attractive/M96.bmp
- __MACOSX/stimuli/male/attractive/._M96.bmp
- stimuli/male/attractive/M103.bmp
- __MACOSX/stimuli/male/attractive/._M103.bmp
- stimuli/male/attractive/M148.bmp
- __MACOSX/stimuli/male/attractive/._M148.bmp
- stimuli/male/attractive/M160.bmp
- __MACOSX/stimuli/male/attractive/._M160.bmp
- stimuli/male/attractive/M150.bmp
- __MACOSX/stimuli/male/attractive/._M150.bmp
- stimuli/male/attractive/M153.bmp
- __MACOSX/stimuli/male/attractive/._M153.bmp
- stimuli/male/attractive/M143.bmp
- __MACOSX/stimuli/male/attractive/._M143.bmp
- stimuli/male/attractive/M156.bmp
- __MACOSX/stimuli/male/attractive/._M156.bmp
- stimuli/male/attractive/M154.bmp
- __MACOSX/stimuli/male/attractive/._M154.bmp
- stimuli/male/attractive/M155.bmp
- __MACOSX/stimuli/male/attractive/._M155.bmp
- stimuli/male/attractive/M119.bmp
- __MACOSX/stimuli/male/attractive/._M119.bmp
- stimuli/male/attractive/M125.bmp
- __MACOSX/stimuli/male/attractive/._M125.bmp
- stimuli/male/attractive/M118.bmp
- __MACOSX/stimuli/male/attractive/._M118.bmp
- stimuli/male/attractive/M136.bmp
- __MACOSX/stimuli/male/attractive/._M136.bmp
- stimuli/male/unattractive/M87.bmp
- __MACOSX/stimuli/male/unattractive/._M87.bmp
- stimuli/male/unattractive/M78.bmp
- __MACOSX/stimuli/male/unattractive/._M78.bmp
- stimuli/male/unattractive/M50.bmp
- __MACOSX/stimuli/male/unattractive/._M50.bmp
- stimuli/male/unattractive/M56.bmp
- __MACOSX/stimuli/male/unattractive/._M56.bmp
- stimuli/male/unattractive/M68.bmp
- __MACOSX/stimuli/male/unattractive/._M68.bmp
- stimuli/male/unattractive/M83.bmp
- __MACOSX/stimuli/male/unattractive/._M83.bmp
- stimuli/male/unattractive/M41.bmp
- __MACOSX/stimuli/male/unattractive/._M41.bmp
- stimuli/male/unattractive/M32.bmp
- __MACOSX/stimuli/male/unattractive/._M32.bmp
- stimuli/male/unattractive/M27.bmp
- __MACOSX/stimuli/male/unattractive/._M27.bmp
- stimuli/male/unattractive/M24.bmp
- __MACOSX/stimuli/male/unattractive/._M24.bmp
- stimuli/male/unattractive/M37.bmp
- __MACOSX/stimuli/male/unattractive/._M37.bmp
- stimuli/male/unattractive/M8.bmp
- __MACOSX/stimuli/male/unattractive/._M8.bmp
- stimuli/male/unattractive/M36.bmp
- __MACOSX/stimuli/male/unattractive/._M36.bmp
- stimuli/male/unattractive/M22.bmp
- __MACOSX/stimuli/male/unattractive/._M22.bmp
- stimuli/male/unattractive/M4.bmp
- __MACOSX/stimuli/male/unattractive/._M4.bmp
- stimuli/male/unattractive/M10.bmp
- __MACOSX/stimuli/male/unattractive/._M10.bmp
- stimuli/male/unattractive/M11.bmp
- __MACOSX/stimuli/male/unattractive/._M11.bmp
- stimuli/male/unattractive/M2.bmp
- __MACOSX/stimuli/male/unattractive/._M2.bmp
- stimuli/male/unattractive/M70.bmp
- __MACOSX/stimuli/male/unattractive/._M70.bmp
- stimuli/male/unattractive/M58.bmp
- __MACOSX/stimuli/male/unattractive/._M58.bmp
- stimuli/male/unattractive/M71.bmp
- __MACOSX/stimuli/male/unattractive/._M71.bmp
- stimuli/male/unattractive/M72.bmp
- __MACOSX/stimuli/male/unattractive/._M72.bmp
- stimuli/male/unattractive/M89.bmp
- __MACOSX/stimuli/male/unattractive/._M89.bmp
- stimuli/male/unattractive/M77.bmp
- __MACOSX/stimuli/male/unattractive/._M77.bmp
- stimuli/male/unattractive/M60.bmp
- __MACOSX/stimuli/male/unattractive/._M60.bmp
- stimuli/female/attractive/F126.bmp
- __MACOSX/stimuli/female/attractive/._F126.bmp
- stimuli/female/attractive/F127.bmp
- __MACOSX/stimuli/female/attractive/._F127.bmp
- stimuli/female/attractive/F125.bmp
- __MACOSX/stimuli/female/attractive/._F125.bmp
- stimuli/female/attractive/F124.bmp
- __MACOSX/stimuli/female/attractive/._F124.bmp
- stimuli/female/attractive/F109.bmp
- __MACOSX/stimuli/female/attractive/._F109.bmp
- stimuli/female/attractive/F135.bmp
- __MACOSX/stimuli/female/attractive/._F135.bmp
- stimuli/female/attractive/F136.bmp
- __MACOSX/stimuli/female/attractive/._F136.bmp
- stimuli/female/attractive/F151.bmp
- __MACOSX/stimuli/female/attractive/._F151.bmp
- stimuli/female/attractive/F145.bmp
- __MACOSX/stimuli/female/attractive/._F145.bmp
- stimuli/female/attractive/F146.bmp
- __MACOSX/stimuli/female/attractive/._F146.bmp
- stimuli/female/attractive/F147.bmp
- __MACOSX/stimuli/female/attractive/._F147.bmp
- stimuli/female/attractive/F154.bmp
- __MACOSX/stimuli/female/attractive/._F154.bmp
- stimuli/female/attractive/F165.bmp
- __MACOSX/stimuli/female/attractive/._F165.bmp
- stimuli/female/attractive/F159.bmp
- __MACOSX/stimuli/female/attractive/._F159.bmp
- stimuli/female/attractive/F172.bmp
- __MACOSX/stimuli/female/attractive/._F172.bmp
- stimuli/female/attractive/F166.bmp
- __MACOSX/stimuli/female/attractive/._F166.bmp
- stimuli/female/attractive/F160.bmp
- __MACOSX/stimuli/female/attractive/._F160.bmp
- stimuli/female/attractive/F106.bmp
- __MACOSX/stimuli/female/attractive/._F106.bmp
- stimuli/female/attractive/F111.bmp
- __MACOSX/stimuli/female/attractive/._F111.bmp
- stimuli/female/attractive/F101.bmp
- __MACOSX/stimuli/female/attractive/._F101.bmp
- stimuli/female/attractive/F115.bmp
- __MACOSX/stimuli/female/attractive/._F115.bmp
- stimuli/female/attractive/F129.bmp
- __MACOSX/stimuli/female/attractive/._F129.bmp
- stimuli/female/attractive/F102.bmp
- __MACOSX/stimuli/female/attractive/._F102.bmp
- stimuli/female/attractive/F103.bmp
- __MACOSX/stimuli/female/attractive/._F103.bmp
- stimuli/female/attractive/F117.bmp
- __MACOSX/stimuli/female/attractive/._F117.bmp
- stimuli/female/unattractive/F39.bmp
- __MACOSX/stimuli/female/unattractive/._F39.bmp
- stimuli/female/unattractive/F10.bmp
- __MACOSX/stimuli/female/unattractive/._F10.bmp
- stimuli/female/unattractive/.DS_Store
- __MACOSX/stimuli/female/unattractive/._.DS_Store
- stimuli/female/unattractive/F14.bmp
- __MACOSX/stimuli/female/unattractive/._F14.bmp
- stimuli/female/unattractive/F71.bmp
- __MACOSX/stimuli/female/unattractive/._F71.bmp
- stimuli/female/unattractive/F64.bmp
- __MACOSX/stimuli/female/unattractive/._F64.bmp
- stimuli/female/unattractive/F72.bmp
- __MACOSX/stimuli/female/unattractive/._F72.bmp
- stimuli/female/unattractive/F62.bmp
- __MACOSX/stimuli/female/unattractive/._F62.bmp
- stimuli/female/unattractive/F61.bmp
- __MACOSX/stimuli/female/unattractive/._F61.bmp
- stimuli/female/unattractive/F78.bmp
- __MACOSX/stimuli/female/unattractive/._F78.bmp
- stimuli/female/unattractive/F44.bmp
- __MACOSX/stimuli/female/unattractive/._F44.bmp
- stimuli/female/unattractive/F90.bmp
- __MACOSX/stimuli/female/unattractive/._F90.bmp
- stimuli/female/unattractive/F84.bmp
- __MACOSX/stimuli/female/unattractive/._F84.bmp
- stimuli/female/unattractive/F52.bmp
- __MACOSX/stimuli/female/unattractive/._F52.bmp
- stimuli/female/unattractive/F57.bmp
- __MACOSX/stimuli/female/unattractive/._F57.bmp
- stimuli/female/unattractive/F82.bmp
- __MACOSX/stimuli/female/unattractive/._F82.bmp
- stimuli/female/unattractive/F41.bmp
- __MACOSX/stimuli/female/unattractive/._F41.bmp
- stimuli/female/unattractive/F33.bmp
- __MACOSX/stimuli/female/unattractive/._F33.bmp
- stimuli/female/unattractive/F32.bmp
- __MACOSX/stimuli/female/unattractive/._F32.bmp
- stimuli/female/unattractive/F3.bmp
- __MACOSX/stimuli/female/unattractive/._F3.bmp
- stimuli/female/unattractive/F18.bmp
- __MACOSX/stimuli/female/unattractive/._F18.bmp
- stimuli/female/unattractive/F31.bmp
- __MACOSX/stimuli/female/unattractive/._F31.bmp
- stimuli/female/unattractive/F35.bmp
- __MACOSX/stimuli/female/unattractive/._F35.bmp
- stimuli/female/unattractive/F21.bmp
- __MACOSX/stimuli/female/unattractive/._F21.bmp
- stimuli/female/unattractive/F34.bmp
- __MACOSX/stimuli/female/unattractive/._F34.bmp
- stimuli/female/unattractive/F22.bmp
- __MACOSX/stimuli/female/unattractive/._F22.bmp
